# Supplementary material for: 2-O-β-d-glucopyranosyl-l-ascorbic acid, a novel vitamin C derivative from Lycium barbarum, prevents oxidative stress
Source: Redox Biol. 2019 Mar 18;24:101173. doi: 10.1016/j.redox.2019.101173 (PMC6430735; doi:10.1016/j.redox.2019.101173)
Supplement: Multimedia component 1 [file mmc1.xml]

<?xml version="1.0" encoding="UTF-8" standalone="no"?><data:data><datasets><author>emilywy@gmail.com</author><type>0</type><dataset><value>1</value><reason>Data will be made available on request</reason><comments/></dataset></datasets></data:data>
